# Supplementary material for: Correlation between luteinizing hormone receptor gene expression in human granulosa cells with oocyte quality in poor responder patients undergoing in vitro fertilization: A cross-sectional study
Source: F1000Res. 2019 Jan 4;8:16. [Version 1] doi: 10.12688/f1000research.17036.1 (PMC6530604; doi:10.12688/f1000research.17036.1)
Supplement: Raw data for all variables reported in the study [file f1000research-8-18625-s0000.tgz]

Archive with 1 entries (1 files):
- 4b066c85-e8e9-4908-b181-a05777462562_Raw_Data_F1000.xlsx
