# Supplementary material for: Correlation between luteinizing hormone receptor gene expression in human granulosa cells with oocyte quality in poor responder patients undergoing in vitro fertilization: A cross-sectional study
Source: F1000Res. 2019 Jan 4;8:16. [Version 1] doi: 10.12688/f1000research.17036.1 (PMC6530604; doi:10.12688/f1000research.17036.1)
Supplement: Raw data for all variables reported in the study [file f1000research-8-18625-s0000.tgz › 4b066c85-e8e9-4908-b181-a05777462562_Raw_Data_F1000.xlsx]

## Sheet: Sheet1
No	Sampel ID	Age (Year)	Number of Oocyte	Inseminated	2pn Embryo	Fertility Rate	Hormon Trigger			AMH Level (ng/ml)	Oocytes Maturation	Morphology Score	Total FSH dose	Total LH Dose
							E2 (ng/ml)	LH (ng/ml)	P4 (ng/ml)
1	Ctrl01IVA	29	6	4	1	0.25	1904	1.53	1.2	3.8	999	999	3825	150
2	Ctrl02ELV	36	6	4	1	0.25	761.9	1.5	0.1	3.6	999	999	3000	300
3	PR01DIA	37	3	2	1	0.5	449.5	23.28	0.2	0.3	2	3	5250	450
4	PR02ERL	35	2	3	0	0	452.8	7.4	0.3	0.6	3	3	3750	0
5	PR03DYA	40	3	3	1	0.333333	1403	2.51	0.3	1.8	3	3.33	3150	225
6	PR04GRA	33	3	3	2	0.666667	1507	1.15	0.7	0.3	999	999	5250	450
7	Ctrl03AMB	37	14	10	7	0.7	5510	6.6	0.5	9.9	14	5.35	1650	0
8	PR03YUL	34	7	2	2	1	2121	4.17	1.3	5.27	7	5.42	1350	0
9	Ctrl04LYD	35	10	8	5	0.625	790	1	0.6	1.5	10	5.4	2925	225
10	PR05MUJ	40	15	13	9	0.692308	2062	3.44	0.8	2.2	13	5.36	4800	450
11	Ctrl05DIA	26	18	16	8	0.5	679	1.89	1.5	999	16	4.94	3075	0
12	Ctrl06ELI	35	19	16	6	0.375	2647	1.84	1.1	3.9	999	999	4125	525
13	Ctrl07IME	33	4	4	3	0.75	2967	3.66	0.8	4.5	999	999	3450	300
14	Ctrl08SIM	35	8	8	6	0.75	2237	3.52	0.7	999	8	3.87	3675	150
15	PR06WAH	43	11	8	5	0.625	2921	4.45	0.7	2			3600	300
16	Ctrl09SAN	31	22	24	20	0.833333	>4300	2.3	1.2	6.1	20	5.19	3375	450
17	Ctrl10JEN	37	26	17	7	0.411765	>4300	1.84	2.5	5.9	22	4.54	3825	225
18	Ctrl12MUR	28	38	28	13	0.464286	>4300	1.35	0.9	7.2	29	5.07	2025	0
19	Ctrl13YEN	38	0	0	0	0	1334	1.58	0.7	2.01	999	999	2475	0
20	Ctrl14IND	32	9	6	5	0.833333	3770	4.37	1.1	4.99	7	5.22	1800	0
21	PR07CON	35	9	6	6	1	1582	1.04	0.6	1.06	6	5	3900	525
22	Ctrl15NUR	33	27	24	14	0.583333	>4300	999	999	5.75	24	5.51	2500	0
23	Ctrl16HAN	31	22	18	17	0.944444	999	999	999	999	18	4.77	2775	225
24	PR08DEV	42	4	4	3	0.75	1356	8.47	0.7	999	4	3.75	3300	0
25	Ctrl17RIS	37	23	13	10	0.769231	>4300	2.14	1	999	14	3.47	3300	0
26	Ctrl18EKA	31	11	8	3	0.375	1396	3.33	0.6	999	5	3.72	2800	0
27	PR09FAT	34	13	3	1	0.333333	1308	12.64	0.8	0.44	4	4.2	3150	300
28	Ctrl19IRA	38	5	10	5	0.5	>4301	2.97	1.5	3.5	10	4.46	2025	300
29	Ctrl20AMA	28	5	11	5	0.454545	2512	2.01	0.7	1.62	11	4.62	2475	225
30	PR10ELY	39	16	5	3	0.6	1773	5.02	0.3	1.52	5	5	3450	150
